# Supplementary material for: The Hedonic Experience Associated with a Gentle Touch Is Preserved in Women with Fibromyalgia
Source: J Clin Med. 2024 Sep 23;13(18):5649. doi: 10.3390/jcm13185649 (PMC11433436; doi:10.3390/jcm13185649)
Supplement: Supplementary file 1 [file jcm-13-05649-s001.zip]

Archive with 1 entries (1 files):
- jcm-3152995-supplementary.pdf
